# Supplementary material for: A Differentiated SH-SY5Y Model of Hypoxic–Ischaemic Injury Reveals Dynamic Transcriptomic Responses During Reoxygenation
Source: Pathophysiology. 2026 Jun 25;33(3):43. doi: 10.3390/pathophysiology33030043 (PMC13397833; doi:10.3390/pathophysiology33030043)
Supplement: Supplementary file 1 [file pathophysiology-33-00043-s001.zip]

Archive with 1 entries (1 files):
- pathophysiology-4292216-supplementary.pdf
